# Supplementary material for: Diversity and Strain Specificity of Plant Cell Wall Degrading Enzymes Revealed by the Draft Genome of Ruminococcus flavefaciens FD-1
Source: PLoS One. 2009 Aug 14;4(8):e6650. doi: 10.1371/journal.pone.0006650 (PMC2721979; doi:10.1371/journal.pone.0006650)
Supplement: Table S1 — (0.04 MB XLS) [file pone.0006650.s005.xls]

## Sheet: Sheet1
Table S1. Predicted ORFs encoding enzymes of amino acid biosynthesis detected in the R. flavefaciens FD-1 genome.
Aromatic Amino Acid Family
ORF Designation	Gene Name	Gene Symbol	e.c.
ORF00010	prephenate dehydrogenase		1.3.1.12
ORF00373	chorismate synthase (5-enolpyruvylshikimate-3-phosphatephospholyase)		4.2.3.5
ORF00374	3-phosphoshikimate 1-carboxyvinyltransferase	aroA	2.5.1.19
ORF00375	3-dehydroquinate synthase	aroB	4.2.3.4
ORF00558	prephenate dehydratase
ORF01078	3-dehydroquinate dehydratase, type II	aroQ	4.2.1.10
ORF01343	shikimate kinase	aroK	2.7.1.71
ORF01345	shikimate dehydrogenase		1.1.1.25
ORF01534	shikimate kinase	aroK	2.7.1.71
ORF01746	chorismate synthase	aroC	4.2.3.5
ORF01747	phospho-2-dehydro-3-deoxyheptonate aldolase, trp-sensitive (phospho-2-keto-3-deoxyheptonate aldolase) (dahpsynthetase) (3-deoxy-d-arabino-heptulosonate 7-phosphate synthase)		2.5.1.54
ORF02523	anthranilate synthase component 1 (Anthranilate synthasecomponent I)		4.1.3.27
ORF02524	para-aminobenzoate/anthranilate synthase glutamine amidotransferasecomponent II		6.3.5.8 4.1.3.27
ORF02525	anthranilate phosphoribosyltransferase	trpD	2.4.2.18
ORF02526	indole-3-glycerol phosphate synthase	trpC	4.1.1.48
ORF02527	N-(5'phosphoribosyl)anthranilate isomerase	trpF	5.3.1.24
ORF02529	tryptophan synthase, beta subunit	trpB	4.2.1.20
ORF02530	tryptophan synthase, alpha subunit	trpA	4.2.1.20
ORF03344	3-deoxy-7-phosphoheptulonate synthase		2.5.1.54
Aspartate Family
ORF Designation	Gene Name	Gene Symbol	e.c.
ORF00111	aminotransferase YbdL		2.6.1.-
ORF00157	asparagine synthetase
ORF00171	diaminopimelate epimerase	dapF	5.1.1.7
ORF00440	aspartokinase
ORF01519	asparagine synthase (glutamine-hydrolyzing)	asnB	6.3.5.4
ORF01594	aspartate--ammonia ligase	asnA	6.3.1.1
ORF02477	homoserine O-succinyltransferase	metA	2.3.1.46
ORF02487	diaminopimelate dehydrogenase		1.4.1.16
ORF02521	asparagine synthase (glutamine-hydrolyzing)	asnB	6.3.5.4
ORF02988	methionine adenosyltransferase	metK	2.5.1.6
ORF03256	asparagine synthase (glutamine-hydrolyzing)	asnB	6.3.5.4
ORF03497	homoserine dehydrogenase (HDH)		1.1.1.3
ORF03526	diaminopimelate decarboxylase	lysA	4.1.1.20
ORF03533	threonine synthase	thrC	4.2.3.1
ORF03878	dihydrodipicolinate reductase	dapB	1.3.1.26
ORF03879	dihydrodipicolinate synthase (dhdps)		4.2.1.52
ORF03880	dihydrodipicolinate synthase	dapA	4.2.1.52
ORF03882	aspartate-semialdehyde dehydrogenase	asd	1.2.1.11
ORF03972	aspartate aminotransferase (transaminase a) (aspat)		2.6.1.1
Glutamate Family
ORF Designation	Gene Name	Gene Symbol	e.c.
ORF00238	glutamate 5-kinase	proB	2.7.2.11
ORF00240	glutamate-5-semialdehyde dehydrogenase	proA	1.2.1.41
ORF00760	glutamine synthetase (Glutamate--ammonia ligase)		6.3.1.2
ORF00991	carbamoyl-phosphate synthase, small subunit	carA	6.3.5.5
ORF00992	carbamoyl-phosphate synthase, large subunit	carB	6.3.5.5
ORF01036	pyrroline-5-carboxylate reductase	proC	1.5.1.2
ORF01204	NAD(p)-specific glutamate dehydrogenase (nadp-gdh)(nad(p)h-dependent glutamate dehydrogenase)		1.4.1.3
ORF02349	ornithine carbamoyltransferase
ORF02634	glutamine synthetase, catalytic region
ORF02740	carbamoyl-phosphate synthase, large subunit	carB	6.3.5.5
ORF03202	argininosuccinate synthase	argG	6.3.4.5
ORF03204	argininosuccinate lyase	argH	4.3.2.1
ORF03206	N-acetyl-gamma-glutamyl-phosphate reductase	argC	1.2.1.38
ORF03208	arginine biosynthesis bifunctional protein ArgJ	argJ	2.3.1.35 2.3.1.1
ORF03210	acetylglutamate kinase	argB	2.7.2.8
ORF03211	acetylornithine aminotransferase (acoat)		2.6.1.11
ORF03213	ornithine carbamoyltransferase	argF	2.1.3.3
ORF03258	glutamine synthetase type III
ORF03346	glutamine synthetase type III
ORF03347	glutamine synthetase	glnA
ORF03351	glutamate synthase [NADPH] large chain (nadph-gogat)		1.4.1.13
ORF03352	glutamate synthase [NADPH] small chain (nadph-gogat)		1.4.1.13
ORF03353	glutamine synthetase (Glutamate--ammonia ligase)		6.3.1.2
Pyruvate Family
ORF Designation	Gene Name	Gene Symbol	e.c.
ORF00799	cysteine desulfurase NifS	nifS	2.8.1.7
ORF01243	cysteine desulfurase		2.8.1.7
ORF02824	cysteine desulfurase		2.8.1.7
ORF02825	cysteine desulfurase		2.8.1.7
ORF03045	dihydroxy-acid dehydratase	ilvD	4.2.1.9
ORF03046	3-isopropylmalate dehydrogenase	leuB	1.1.1.85
ORF03048	threonine dehydratase	ilvA	4.3.1.19
ORF03049	3-isopropylmalate dehydratase, large subunit	leuC	4.2.1.33
ORF03050	3-isopropylmalate dehydratase, small subunit	leuD	4.2.1.33
ORF03830	branched-chain amino acid aminotransferase	ilvE	2.6.1.42
ORF03993	3-isopropylmalate dehydratase, small subunit	leuD	4.2.1.33
ORF03994	3-isopropylmalate dehydratase, large subunit	leuC	4.2.1.33
ORF03995	threonine dehydratase	ilvA	4.3.1.19
ORF03997	3-isopropylmalate dehydrogenase	leuB	1.1.1.85
ORF03998	dihydroxy-acid dehydratase	ilvD	4.2.1.9
ORF04002	ketol-acid reductoisomerase	ilvC	1.1.1.86
ORF04003	acetolactate synthase, small subunit	ilvN	2.2.1.6
ORF04004	acetolactate synthase, large subunit, biosynthetic type	ilvB	2.2.1.6
ORF04006	2-isopropylmalate synthase (Alpha-isopropylmalatesynthase) (Alpha-IPM synthetase)		2.3.3.13
Serine Family
ORF Designation	Gene Name	Gene Symbol	e.c.
ORF00103	cysteine synthase (Beta-pyrazolylalanine synthase)(Beta-PA/CSase) (L-mimosine synthase) (O-acetylserine sulfhydrylase) (O-acetylserine (Thiol)-lyase) (CSase)(OAS-TL)		2.5.1.47 2.5.1.51 2.5.1.52
ORF01145	cysteine synthase A	cysK	2.5.1.47
ORF01306	phosphoserine phosphatase/homoserine phosphotransferase bifunctional protein	thrH	3.1.3.3
ORF01974	cysteine synthase A	cysK	2.5.1.47
ORF03492	serine hydroxymethyltransferase	glyA	2.1.2.1
ORF03867	phosphoserine aminotransferase	serC	2.6.1.52
ORF03868	D-3-phosphoglycerate dehydrogenase (pgdh)		1.1.1.95
ORF04049	serine O-acetyltransferase		2.3.1.30
Histidine Family
ORF Designation	Gene Name	Gene Symbol	e.c.
ORF02680	phosphoribosyl-ATP diphosphatase	hisE	3.6.1.31
ORF02681	histidine biosynthesis bifunctional protein hisIE		3.5.4.19 3.6.1.31
ORF02685	imidazoleglycerol phosphate synthase, cyclase subunit	hisF
ORF02688	phosphoribosyformimino-5-aminoimidazole carboxamide ribotide isomerase	hisA	5.3.1.16
ORF02693	imidazole glycerol phosphate synthase, glutamine amidotransferase subunit	hisH	2.4.2.-
ORF02694	imidazoleglycerol-phosphate dehydratase	hisB	4.2.1.19
ORF02695	histidinol-phosphate aminotransferase (Imidazole acetol-phosphate transaminase)		2.6.1.9
ORF02697	histidinol dehydrogenase	hisD	1.1.1.23
ORF02698	ATP phosphoribosyltransferase	hisG	2.4.2.17
ORF02899	histidinol phosphate phosphatase family protein
