# Supplementary material for: Diversity and Strain Specificity of Plant Cell Wall Degrading Enzymes Revealed by the Draft Genome of Ruminococcus flavefaciens FD-1
Source: PLoS One. 2009 Aug 14;4(8):e6650. doi: 10.1371/journal.pone.0006650 (PMC2721979; doi:10.1371/journal.pone.0006650)
Supplement: Table S2 — (0.04 MB XLS) [file pone.0006650.s006.xls]

## Sheet: Sheet1
Table S2. Predicted glycoside hydrolases detected in the R. flavefaciens FD-1 genome.
ORF Designation	Definition	Functional Annotation	Domain Composition	Cellulosome Associated (Dockerin-containing ORF)
ORF00767	Glycoside Hydrolase Family 2	dockerin-containing protein related to b-galactosidases	SIGN-GH2-LamGL-DOC	yes
ORF00826	Glycoside Hydrolase Family 2	candidate b-glycosidase	GH2 (distant)
ORF00094	Glycoside Hydrolase Family 3	candidate b-glycosidase	SIGN-GH3
ORF00506	Glycoside Hydrolase Family 3	candidate b-glucosidase	GH3
ORF01398	Glycoside Hydrolase Family 3	candidate b-glycosidase	SIGN-GH3
ORF01863	Glycoside Hydrolase Family 3	candidate dockerin-containing b-glycosidase related to b-N-acetylhexosaminidases	SIGN-DOC1-GH3	yes
ORF02395	Glycoside Hydrolase Family 3	candidate b-xylosidase	GH3
ORF03405	Glycoside Hydrolase Family 3	candidate b-glycosidase	SIGN-GH3
ORF00227	Glycoside Hydrolase Family 5	candidate dockerin-containing b-mannanase; CBM35 module	SIGN-CBM35-GH5-DOC	yes
ORF00389	Glycoside Hydrolase Family 5	candidate dockerin-containing endoglucanase	SIGN-GH5-UNK (CBM?)-DOC	yes
ORF00507	Glycoside Hydrolase Family 5	cellodextrinase (EC 3.2.1.-)	GH5
ORF01388	Glycoside Hydrolase Family 5	candidate dockerin-containing bifunctional endo-glucanase / b-mannanase	SIGN-GH5-UNK(CBM?)-GH5-DOC	yes
ORF01541	Glycoside Hydrolase Family 5	candidate dockerin containing b-glycosidase; two CBM32 modules	SIGN-GH5-CBM32-CBM32-DOC	yes
ORF01741	Glycoside Hydrolase Family 5	candidate dockerin-containing endoglucanase	SIGN-UNK-GH5
ORF01857	Glycoside Hydrolase Family 5	candidate dockerin-containing endoglucanase	SIGN-GH5-DOC	yes
ORF02868	Glycoside Hydrolase Family 5	candidate dockerin-containing endoglucanase	SIGN-GH5-UNK(CBM? (EndA)-DOC	yes
ORF03338	Glycoside Hydrolase Family 5	candidate dockerin-containing xylanase ; CBM22 module	SIGN-GH5-UNK-CBM22-DOC	yes
ORF03975	Glycoside Hydrolase Family 5	candidate dockerin-containing endoglucanase	SIGN-GH5-UNK-DOC	yes
ORF03976	Glycoside Hydrolase Family 5	candidate dockerin-containing endoglucanase	SIGN-GH5-DOC	yes
ORF03977	Glycoside Hydrolase Family 5	candidate dockerin-containing endoglucanase	SIGN-GH5-DOC	yes
ORF04165	Glycoside Hydrolase Family 5	candidate dockerin-containing glucuronoxylan xylanohydrolase; CBM22 module; C-terminal domain related to esterases	SIGN-GH5-UNK-CBM22-DOC-UNK	yes
ORF04344	Glycoside Hydrolase Family 5	candidate dockerin-containing endoglucanase	SIGN-GH5-UNK-DOC	yes
ORF00082	Glycoside Hydrolase Family 9	candidate dockerin-containing endoglucanase; CBM4 module	SIGN-CBM4-GH9-DOC	yes
ORF00325	Glycoside Hydrolase Family 9	candidate endoglucanase; CBM4 module; membrane-anchored	SIGN-CBM4-GH9-UNK-TM
ORF00463	Glycoside Hydrolase Family 9	candidate dockerin-containing endoglucanase; CBM4 module	SIGN-CBM4-IgX-GH9-DOC	yes
ORF01045	Glycoside Hydrolase Family 9	candidate dockerin-containing endoglucanase; CBM3 module	SIGN-GH9-CBM3-DOC	yes
ORF01053	Glycoside Hydrolase Family 9	candidate dockerin-containing endoglucanase; CBM3 module	SIGN-GH9-CBM3-UNK-DOC	yes
ORF01132	Glycoside Hydrolase Family 9	candidate dockerin-containing endoglucanase; CBM3 module	SIGN-GH9-CBM3-DOC	yes
ORF01133	Glycoside Hydrolase Family 9	candidate dockerin-containing endoglucanase; CBM4 module	SIGN-CBM4-IgX-GH9-DOC	yes
ORF01327	Glycoside Hydrolase Family 9	candidate dockerin-containing endoglucanase	SIGN-GH9-UNK(CBM?)-UNK(CBM?)-DOC	yes
ORF01899	Glycoside Hydrolase Family 9	candidate b-glycosidase; membrane anchored	UNK-TM-UNK-GH9-UNK-SORT
ORF02970	Glycoside Hydrolase Family 9	candidate endoglucanase; CBM3 module	SIGN-GH9-CBM3-UNK
ORF02981	Glycoside Hydrolase Family 9	candidate dockerin-containing endoglucanase; CBM3 module	SIGN-GH9-CBM3-DOC	yes
ORF03577	Glycoside Hydrolase Family 9	candidate dockerin-containing endoglucanase; CBM4 module	SIGN-CBM4-IgX-GH9-DOC	yes
ORF00468	Glycoside Hydrolase Family 10	candidate dockerin-containing xylanase; CBM22 module	SIGN-GH11-CBM22-GH10-DOC-GH11	yes
ORF01222	Glycoside Hydrolase Family 10	candidate dockerin-containing polyfunctional xylanase / acetylxylan esterase; two CBM22 modules	SIGN-GH11-CBM22-GH10-DOC-CBM22-CE4	yes
ORF01326	Glycoside Hydrolase Family 10	candidate dockerin-containing xylanase; CBM22 module	SIGN-CBM22-GH10-DOC	yes
ORF03865	Glycoside Hydrolase Family 10	candidate dockerin-containing polyfunctional xylanase / b-xylosidase / a-L-arabinofuranosidase; CBM22 and CBM6 modules	UNK-CBM22-GH10-CBM22-DOC-GH43-CBM6	yes
ORF03896	Glycoside Hydrolase Family 10	candidate dockerin-containing polyfunctional xylanase / esterase; CBM22 module	SIGN-GH11-CBM22-GH10-DOC-GH11-CE4	yes
ORF04012	Glycoside Hydrolase Family 10	candidate dockerin-containing xylanase; two CBM22 modules	SIGN-CBM22-GH10-CBM22-DOC	yes
ORF00468	Glycoside Hydrolase Family 11	candidate dockerin-containing xylanase; CBM22 module	SIGN-GH11-CBM22-GH10-DOC-GH11	yes
ORF00695	Glycoside Hydrolase Family 11	candidate xylanase	SIGN-GH11-UNK
ORF00775	Glycoside Hydrolase Family 11	candidate dockerin-containing bifunctional xylanase / acetylxylan esterase; CBM13 module	SIGN-GH11-CBM13-CE1-DOC	yes
ORF01222	Glycoside Hydrolase Family 11	candidate dockerin-containing polyfunctional xylanase / acetylxylan esterase; two CBM22 modules	SIGN-GH11-CBM22-GH10-DOC-CBM22-CE4	yes
ORF01315	Glycoside Hydrolase Family 11	candidate dockerin-containing polyfunctional xylanase / esterase; CBM22 module	SIGN-GH11-CBM22]-DOC-GH11-CE3	yes
ORF01321	Glycoside Hydrolase Family 11	candidate dockerin-containing bifunctional xylanase / acetylxylan esterase	SIGN-GH11-CE3-DOC	yes
ORF03454	Glycoside Hydrolase Family 11	candidate dockerin-containing xylanase	SIGN-GH11-UNK-DOC	yes
ORF03896	Glycoside Hydrolase Family 11	candidate dockerin-containing polyfunctional xylanase / esterase; CBM22 module	SIGN-GH11-CBM22-GH10-DOC-GH11-CE4	yes
ORF00113	Glycoside Hydrolase Family 13	candidate 1,4-a-glucan branching enzyme	CBM48-GH13
ORF01643	Glycoside Hydrolase Family 13	candidate a-glycosidase	GH13
ORF01840	Glycoside Hydrolase Family 13	candidate a-glycosidase	GH13
ORF02976	Glycoside Hydrolase Family 13	candidate 1,4-a-glucan branching enzyme	CBM48-GH13
ORF00265	Glycoside Hydrolase Family 16	candidate endo-b-1,3(4)-glucanase	SIGN-DOC-GH16-GH16-GH16	yes
ORF00968	Glycoside Hydrolase Family 16	candidate endo-1,3(4)-b-glucanase; CBM4 module	SIGN-GH16-CBM4
ORF01395	Glycoside Hydrolase Family 16	candidate endo-b-1,3-glucanase; CBM4 module	SIGN-GH16-CBM4
ORF03682	Glycoside Hydrolase Family 18	candidate dockerin-containing chitinase	SIGN-GH18-DOC	yes
ORF00534	Glycoside Hydrolase Family 24	candidate dockerin-containing protein distantly related to phage lysozymes	SIGN-GH24-UNK-DOC	yes
ORF00008	Glycoside Hydrolase Family 25	related to lysozymes	SIGN-GH25-GH25
ORF00262	Glycoside Hydrolase Family 25	related to lysozymes	SIGN-GH25
ORF01012	Glycoside Hydrolase Family 25	related to lysozymes; N-terminal peptidase domain	UNK-GH25
ORF01176	Glycoside Hydrolase Family 25		UNK-GH25-UNK
ORF02488	Glycoside Hydrolase Family 25	related to lysozymes	UNK-TM-UNK-GH25
ORF02638	Glycoside Hydrolase Family 25	related to lysozymes	GH25
ORF02959	Glycoside Hydrolase Family 25	related to lysozymes	GH25
ORF04290	Glycoside Hydrolase Family 25	related to lysozymes	SIGN-UNK-GH25
ORF00201	Glycoside Hydrolase Family 26	candidate b-mannanase (fragment); CBM35 module	SIGN-CBM35-GH26(fragment)->
ORF00880	Glycoside Hydrolase Family 26	candidate b-mannanase; CBM35 module	SIGN-CBM35-GH26
ORF01050-ORF01051	Glycoside Hydrolase Family 26	candidate dockerin-containing b-mannanase; CBM35 module	SIGN-CBM35-GH26-DOC	yes
ORF02518	Glycoside Hydrolase Family 26	candidate dockerin-containing b-mannanase; CBM35 module	SIGN-CBM35-GH26-DOC	yes
ORF02975	Glycoside Hydrolase Family 26	candidate dockerin-containing b-mannanase; CBM35 module	SIGN-CBM35-GH26-UNK-DOC	yes
ORF03447	Glycoside Hydrolase Family 26	candidate dockerin-containing bifunctional b-mannanase / lipase; two CBM35 modules	SIGN-CBM35-Esterase/Lipase-DOC-CBM35-GH26	yes
ORF02843	Glycoside Hydrolase Family 31	candidate a-xylosidase	GH31
ORF04159	Glycoside Hydrolase Family 36	candidate a-galactosidase	GH36
ORF00639	Glycoside Hydrolase Family 42	candidate b-galactosidase/a-L-arabinopyranosidase	GH42
ORF00226	Glycoside Hydrolase Family 43	candidate dockerin-containing arabinanase; CBM13 module	SIGN-GH43-UNK-CBM13-DOC	yes
ORF00341	Glycoside Hydrolase Family 43	candidate dockerin-containing polyfunctional b-xylosidase / a-L-arabinofuranosidase / esterase; CBM22 module	SIGN-GH43-X19-CBM22-DOC-CE1	yes
ORF00764	Glycoside Hydrolase Family 43	candidate dockerin-containing bifunctional a-L-glycosidase / feruloylesterase; CBM6 and CBM22 modules	SIGN-GH43-CBM6-CBM22-DOC-CE1	yes
ORF00769	Glycoside Hydrolase Family 43	candidate dockerin-containing a-arabinofuranosidase; CBM13 module	SIGN-CBM13-DOC-GH43-IgX-GH43	yes
ORF01513	Glycoside Hydrolase Family 43	candidate dockerin-containing b-glycosidase/a-L-glycosidase; CBM32 module	SIGN-UNK-GH43-CBM32-UNK-DOC	yes
ORF01568	Glycoside Hydrolase Family 43	candidate dockerin-containing b-D-/a-L-glycosidase	SIGN-GH43-UNK-DOC	yes
ORF03452	Glycoside Hydrolase Family 43	too short to be reliably annotated	<-GH43(fragment)->
ORF03865	Glycoside Hydrolase Family 43	candidate dockerin-containing polyfunctional xylanase / b-xylosidase / a-L-arabinofuranosidase; CBM22 and CBM6 modules	UNK-CBM22-GH10-CBM22-DOC-GH43-CBM6	yes
ORF04293	Glycoside Hydrolase Family 43	candidate dockerin-containing arabinanase; two CBM13 modules	SIGN-GH43-UNK-CBM13-CBM13-DOC	yes
ORF01571-ORF01570	Glycoside Hydrolase Family 44	candidate dockerin-containing endoglucanase	SIGN-GH44-CBM(EndB)-DOC	yes
ORF01869	Glycoside Hydrolase Family 44	candidate dockerin-containing endoglucanase	SIGN-GH44-UNK(CBM? (EndB)-DOC	yes
ORF03925	Glycoside Hydrolase Family 48	candidate dockerin-containing cellulase	SIGN-GH48-DOC	yes
ORF01739	Glycoside Hydrolase Family 53	candidate dockerin-containing bifunctional endo-1,4-b-galactanase / carbohydrate esterase	SIGN-GH53-CE3-DOC	yes
ORF04149	Glycoside Hydrolase Family 74	candidate dockerin-containing xyloglucanase	SIGN-GH74-DOC	yes
ORF03850	Glycoside Hydrolase Family 77	candidate 4-a-glucanotransferase	GH77
ORF00166	Glycoside Hydrolase Family 94	candidate b-glycan phosphorylase	GH94
ORF00879	Glycoside Hydrolase Family 95	related to a-L-fucosidases	GH95
ORF00444	Glycoside Hydrolase Family 97	candidate dockerin-containing protein distantly related to a-glucosidases; CBM35 module	SIGN-GH97-CBM35-DOC	yes
ORF03448-ORF03449	Glycoside Hydrolase Family 97	dockerin-containing protein distantly related to a-glucosidases	SIGN-GH97-CBM35-DOC	yes
ORF00228	Glycoside Hydrolase Family 98	dockerin-containing protein	SIGN-GH98-Y73-DOC	yes
ORF00667	Glycoside Hydrolase Family 105	related to unsaturated uronyl hydrolases	GH105
