# Supplementary material for: Diversity and Strain Specificity of Plant Cell Wall Degrading Enzymes Revealed by the Draft Genome of Ruminococcus flavefaciens FD-1
Source: PLoS One. 2009 Aug 14;4(8):e6650. doi: 10.1371/journal.pone.0006650 (PMC2721979; doi:10.1371/journal.pone.0006650)
Supplement: Table S4 — (0.02 MB XLS) [file pone.0006650.s008.xls]

## Sheet: Sheet1
Table S4. Predicted carbohydrate binding modules detected in the R. flavefaciens FD-1 genome.
ORF Designation	Definition	Domain composition	Cellulosome Associated (Dockerin-containing ORF)
ORF01045	Carbohydrate Binding Module Family 3	SIGN-GH9-CBM3-DOC1	yes
ORF01053	Carbohydrate Binding Module Family 3	SIGN-GH9-CBM3-UNK-DOC1	yes
ORF01132	Carbohydrate Binding Module Family 3	SIGN-GH9-CBM3-DOC1	yes
ORF02970	Carbohydrate Binding Module Family 3	SIGN-GH9-CBM3-UNK
ORF02981	Carbohydrate Binding Module Family 3	SIGN-GH9-CBM3-DOC1	yes
ORF00082	Carbohydrate Binding Module Family 4	SIGN-CBM4-GH9-DOC1	yes
ORF00325	Carbohydrate Binding Module Family 4	SIGN-CBM4-GH9-UNK-TM
ORF00463	Carbohydrate Binding Module Family 4	SIGN-CBM4-IgX-GH9-DOC1	yes
ORF00968	Carbohydrate Binding Module Family 4	SIGN-GH16-CBM4
ORF01133	Carbohydrate Binding Module Family 4	SIGN-CBM4-IgX-GH9-DOC1	yes
ORF01395	Carbohydrate Binding Module Family 4	SIGN-GH16-CBM4
ORF03577	Carbohydrate Binding Module Family 4	SIGN-CBM4-IgX-GH9-DOC1	yes
ORF00764	Carbohydrate Binding Module Family 6	SIGN-GH43-CBM6-CBM22-DOC1-CE1	yes
ORF01912	Carbohydrate Binding Module Family 6	SIGN-UNK-CBM6-DOC1	yes
ORF03865	Carbohydrate Binding Module Family 6	UNK-CBM22-GH10-CBM22-DOC-GH43-CBM6	yes
ORF00226	Carbohydrate Binding Module Family 13	SIGN-GH43-UNK-CBM13-DOC1	yes
ORF00769	Carbohydrate Binding Module Family 13	SIGN-CBM13-DOC1-GH43-IgX-GH43	yes
ORF00775	Carbohydrate Binding Module Family 13	SIGN-GH11-CBM13-CE1-DOC1	yes
ORF01867	Carbohydrate Binding Module Family 13	SIGN-PL11-CBM13-DOC1	yes
ORF02878-ORF02877	Carbohydrate Binding Module Family 13	SIGN-PL11-CBM13-DOC1	yes
ORF02983	Carbohydrate Binding Module Family 13	SIGN-UNK-CE12-CBM13-DOC1-CBM35-CE12	yes
ORF03219	Carbohydrate Binding Module Family 13	SIGN-UNK-CE12-CBM13-DOC1-CBM35-CE12	yes
ORF04008	Carbohydrate Binding Module Family 13	SIGN-CBM13
ORF04293	Carbohydrate Binding Module Family 13	SIGN-GH43-UNK-CBM13-CBM13-DOC1	yes
ORF00341	Carbohydrate Binding Module Family 22	SIGN-GH43-X19-CBM22-DOC1-CE1	yes
ORF00468	Carbohydrate Binding Module Family 22	SIGN-GH11-CBM22-GH10-DOC1-GH11	yes
ORF00694	Carbohydrate Binding Module Family 22	<-CBM22 (fragment)->
ORF00764	Carbohydrate Binding Module Family 22	SIGN-GH43-CBM6-CBM22-DOC1-CE1	yes
ORF01222	Carbohydrate Binding Module Family 22	SIGN-GH11-CBM22-GH10-DOC1-CBM22-CE4	yes
ORF01315	Carbohydrate Binding Module Family 22	SIGN-GH11-CBM22-DOC-GH11-CE3	yes
ORF01326	Carbohydrate Binding Module Family 22	SIGN-CBM22-GH10-DOC1	yes
ORF01406	Carbohydrate Binding Module Family 22	UNK-CBM22-CBM22-UNK
ORF02390	Carbohydrate Binding Module Family 22	SIGN-CE3-CBM22-DOC1-CE15	yes
ORF03338	Carbohydrate Binding Module Family 22	SIGN-GH5-UNK-CBM22-DOC1	yes
ORF03729	Carbohydrate Binding Module Family 22	SIGN-CBM22-DOC1-CE1	yes
ORF03865	Carbohydrate Binding Module Family 22	UNK-CBM22-GH10-CBM22-DOC-GH43-CBM6	yes
ORF03896	Carbohydrate Binding Module Family 22	SIGN-GH11-CBM22-GH10-DOC1-GH11-CE4	yes
ORF04012	Carbohydrate Binding Module Family 22	SIGN-CBM22-GH10-CBM22-DOC1	yes
ORF04165	Carbohydrate Binding Module Family 22	SIGN-GH5-UNK-CBM22-DOC1-UNK	yes
ORF01513	Carbohydrate Binding Module Family 32	SIGN-UNK-GH43-CBM32-UNK-DOC1	yes
ORF01541	Carbohydrate Binding Module Family 32	SIGN-GH5-CBM32-CBM32-DOC1	yes
ORF00201	Carbohydrate Binding Module Family 35	SIGN-CBM35-GH26 (fragment)->
ORF00227	Carbohydrate Binding Module Family 35	SIGN-CBM35-GH5-DOC1	yes
ORF00444	Carbohydrate Binding Module Family 35	SIGN-GH97-CBM35-DOC1	yes
ORF00880	Carbohydrate Binding Module Family 35	SIGN-CBM35-GH26
ORF01050-ORF01051	Carbohydrate Binding Module Family 35	SIGN-CBM35-GH26-DOC1	yes
ORF02518	Carbohydrate Binding Module Family 35	SIGN-CBM35-GH26-DOC1	yes
ORF02975	Carbohydrate Binding Module Family 35	SIGN-CBM35-GH26-UNK-DOC1	yes
ORF02983	Carbohydrate Binding Module Family 35	SIGN-UNK-CE12-CBM13-DOC1-CBM35-CE12	yes
ORF03219	Carbohydrate Binding Module Family 35	SIGN-UNK-CE12-CBM13-DOC1-CBM35-CE12	yes
ORF03447	Carbohydrate Binding Module Family 35	SIGN-CBM35-Esterase/Lipase-DOC1-CBM35-GH26	yes
ORF03448-ORF03449	Carbohydrate Binding Module Family 35	SIGN-GH97-CBM35-DOC1	yes
ORF03451	Carbohydrate Binding Module Family 35	SIGN-PL11-DOC1-CBM35-CE12	yes
ORF00113	Carbohydrate Binding Module Family 48	CBM48-GH13
ORF02976	Carbohydrate Binding Module Family 48	CBM48-GH13
ORF01388	Carbohydrate Binding Module Family NC	SIGN-GH5-CBM(EndA)-DOC	yes
ORF01571-ORF01570	Carbohydrate Binding Module Family NC	SIGN-GH44-CBM(EndB)-DOC	yes
ORF01869	Carbohydrate Binding Module Family NC	SIGN-GH44-UNK(CBM (EndB)-DOC	yes
ORF02868	Carbohydrate Binding Module Family NC	SIGN-GH5-UNK(CBM? (EndA)-DOC	yes
ORF03116	Carbohydrate Binding Module Family NC	SIGN-CBM?-CBM?-DOC	yes
