# Supplementary material for: Diversity and Strain Specificity of Plant Cell Wall Degrading Enzymes Revealed by the Draft Genome of Ruminococcus flavefaciens FD-1
Source: PLoS One. 2009 Aug 14;4(8):e6650. doi: 10.1371/journal.pone.0006650 (PMC2721979; doi:10.1371/journal.pone.0006650)
Supplement: Table S8 — (0.03 MB XLS) [file pone.0006650.s012.xls]

## Sheet: Sheet1
Table S8. Predicted cellulosome associated ORFs detected in the R. flavefaciens FD-1 genome.
Scaffoldins
ORF Designation	Domain Composition
ORF03113	SIGN-COH-DOC (ScaC)
ORF03114	SIGN-UNK-COH-COH-DOC (ScaA)
ORF03115	SIGN-COH-COH-COH-COH-COH-COH-COH-COH-UNK-COH-UNK-DOC (ScaB)
ORF03117	SIGN-COH-LPXTG (ScaE)
ORF00794	SIGN-COH-DOC (ScaH)
ORF01453	SIGN-COH-DOC (similar to ScaE cohesin)
ORF03129	SIGN-COH-DOC (ScaF)
ORF04069	SIGN-COH-COH-DOC (ScaJ)
ORF04333	SIGN-LRR-COH-DOC (ScaI)
Dockerin Containing ORFs
ORF Designation	Domain Composition
ORF00046	SIGN-UNK-DOC1
ORF00059	UNK-DOC1
ORF00060	SIGN-UNK-UNK-DOC
ORF00078	SIGN-UNK-DOC1-UNK
ORF00081	SIGN-UNK-DOC1
ORF00082	SIGN-CBM4-GH9-DOC1
ORF00226	SIGN-GH43-UNK-CBM13-DOC1
ORF00227	SIGN-CBM35-GH5-DOC1
ORF00228	SIGN-UNK-DOC1
ORF00232-ORF00233	SIGN-PL1-UNK(CBM?)-DOC
ORF00251	SIGN-DOC1-X72-X72-X72-X72-X72-X72-X72-X72-X72-X72-X72-UNK-X72-X72-X72-Peptidase
ORF00265	SIGN-DOC1-GH16-GH16-GH16
ORF00270	SIGN-UNK-DOC1
ORF00341	SIGN-GH43-X19-CBM22-DOC1-CE1
ORF00381	SIGN-DOC1-UNK
ORF00384	SIGN-UNK-DOC1
ORF00389	SIGN-GH5-UNK(CBM?)-DOC1
ORF00408	SIGN-Transglutaminase-DOC
ORF00409	SIGN-Transglutaminase-DOC
ORF00412	SIGN-UNK-DOC1
ORF00414	SIGN-UNK-DOC1
ORF00438	SIGN-UNK-DOC1
ORF00444	SIGN-GH97-CBM35-DOC1
ORF00463	SIGN-CBM4-IgX-GH9-DOC1
ORF00464	SIGN-UNK-DOC1-UNK
ORF00468	SIGN-GH11-CBM22-GH10-DOC1-GH11
ORF00471	SIGN-SERPIN-CotH-DOC
ORF00534	SIGN-GH24-UNK-DOC1
ORF00535	SIGN-UNK-LamGL(CBM?)-DOC
ORF00614	SIGN-Peptidase-UNK-DOC1
ORF00645	SIGN-DOC1-UNK
ORF00658	SIGN-LRR-UNK-DOC
ORF00659	SIGN-UNK-PL1-DOC1
ORF00690	SIGN-DOC1-UNK
ORF00691	SIGN-UNK-DOC1
ORF00696	SIGN-UNK-PL1-UNK-PL9-UNK(CBM?)-DOC
ORF00700	SIGN-LRR-UNK-UNK-DOC
ORF00728	SIGN-UNK-DOC1-UNK
ORF00762	SIGN-UNK-DOC1
ORF00764	SIGN-GH43-CBM6-CBM22-DOC1-CE1
ORF00767	SIGN-GH2-LamGL-DOC
ORF00769	SIGN-CBM13-DOC1-GH43-IgX-GH43
ORF00775	SIGN-GH11-CBM13-CE1-DOC1
ORF00782	SIGN-UNK-DOC1
ORF00810	SIGN-UNK-DOC
ORF00886	SIGN-DOC1-Carboxypeptidase-UNK
ORF00903	SIGN-Metalloprotease-DOC1-Metalloprotease
ORF00942	SIGN-UNK(pfam08757)-UNK-DOC1
ORF01045	SIGN-GH9-CBM3-DOC1
ORF01050-ORF01051	SIGN-CBM35-GH26-DOC1
ORF01053	SIGN-GH9-CBM3-UNK-DOC1
ORF01082	SIGN-UNK-DOC1
ORF01083	SIGN-LRR-DOC1
ORF01105	UNK-DOC1
ORF01117	SIGN-CE2-1/2DOC
ORF01132	SIGN-GH9-CBM3-DOC1
ORF01133	SIGN-CBM4-IgX-GH9-DOC1
ORF01191	UNK-DOC1-UNK
ORF01217	SIGN-LRR-DOC1-UNK
ORF01222	SIGN-GH11-CBM22-GH10-DOC-CBM22-CE4
ORF01263	SIGN-Transglutaminase-DOC
ORF01264	SIGN-Transglutaminase-DOC
ORF01265	SIGN-Transglutaminase-DOC
ORF01266	SIGN-Transglutaminase-DOC
ORF01267	SIGN-LRR-DOC
ORF01307	SIGN-UNK-DOC1-UNK
ORF01309	SIGN-UNK-DOC
ORF01312	SIGN-UNK-PL1-DOC1
ORF01315	SIGN-GH11-CBM22-DOC-GH11-CE3
ORF01321	SIGN-GH11-CE3-DOC1
ORF01323	UNK-DOC1-UNK
ORF01326	SIGN-CBM22-GH10-DOC1
ORF01327	SIGN-GH9-UNK(CBM?)-UNK(CBM?)-DOC
ORF01328	SIGN-LRR-DOC
ORF01341	SIGN-LRR-DOC
ORF01368	SIGN-DOC-SERPIN
ORF01369	SIGN-DOC-SERPIN
ORF01384	SIGN-PL11-Y72-DOC
ORF01388	SIGN-GH5-CBM?(EndA)-GH5-DOC
ORF01425	SIGN-UNK-DOC1
ORF01442	SIGN-LRR-DOC-UNK-1/2DOC-UNK
ORF01475	SIGN-DOC1-UNK
ORF01478	SIGN-UNK-DOC1-UNK
ORF01486	UNK-DOC1-CE1
ORF01513	SIGN-UNK-GH43-CBM32-UNK-DOC1
ORF01541	SIGN-GH5-CBM32-CBM32-DOC1
ORF01568	SIGN-GH43-UNK-DOC1
ORF01571-ORF01570	SIGN-GH44-CBM(EndB)-DOC
ORF01652-ORF01651-ORF01650	SIGN-PL11-UNK-DOC1
ORF01654	SIGN-UNK-PL1-Y72-DOC1
ORF01672	SIGN-LRR-UNK-DOC-UNK
ORF01674	SIGN-LRR-DOC
ORF01696	SIGN-Transglutaminase-DOC
ORF01739	SIGN-GH53-CE3-DOC1
ORF01750	SIGN-UNK-1/2DOC-1/2DOC-UNK
ORF01753	SIGN-UNK-UNK-DOC
ORF01804	SIGN-DOC-Peptidase(VanY)
ORF01857	SIGN-GH5-DOC1
ORF01863	SIGN-DOC1-GH3
ORF01867	SIGN-PL11-CBM13-DOC1
ORF01869	SIGN-GH44-UNK(CBM? (EndB)-DOC
ORF01872	SIGN-LRR-DOC
ORF01912	SIGN-UNK-CBM6-DOC1
ORF01913	SIGN-DOC1-UNK
ORF01926	SIGN-UNK-DOC1
ORF01934	SIGN-UNK-DOC1-UNK
ORF01964	SIGN-LRR-DOC
ORF01965	SIGN-UNK(LbetaH-LamGL)-DOC
ORF02050	SIGN-DOC1-UNK
ORF02062	SIGN-LRR-DOC-UNK
ORF02064	SIGN-LRR-UNK-IgX-DOC
ORF02065	SIGN-LRR-UNK-UNK-DOC
ORF02067	SIGN-UNK-DOC
ORF02142	SIGN-UNK-DOC1
ORF02170	SIGN-UNK-DOC
ORF02171	SIGN-UNK-DOC1
ORF02172	SIGN-UNK-DOC
ORF02173	SIGN-UNK-DOC
ORF02174	SIGN-UNK-DOC
ORF02186	SIGN-LRR-DOC-UNK
ORF02187	SIGN-UNK-UNK-DOC
ORF02202	UNK-DOC1
ORF02224	SIGN-UNK-DOC1-UNK
ORF02267	SIGN-UNK-DOC1
ORF02270	UNK-Conserved Hypothetical-DOC
ORF02371	SIGN-CE8-UNK-PL1-UNK-DOC1
ORF02389	SIGN-DOC-UNK-CotH (pfam08757)-UNK
ORF02390	SIGN-CE3-CBM22-DOC1-CE15
ORF02440	SIGN-UNK-DOC1
ORF02444	SIGN-LRR-DOC1
ORF02449	SIGN-LRR-DOC1
ORF02518	SIGN-CBM35-GH26-DOC1
ORF02519	SIGN-CE3-DOC
ORF02549	SIGN-DOC-Protease
ORF02556	SIGN-UNK-UNK-DOC1
ORF02575	SIGN-UNK-DOC1
ORF02617	SIGN-Transglutaminase-DOC
ORF02712	SIGN-UNK-DOC1
ORF02868	SIGN-GH5-UNK(CBM? (EndA)-DOC
ORF02869	SIGN-UNK-DOC1
ORF02878-ORF02877	SIGN-PL11-CBM13-DOC1
ORF02883	SIGN-LRR-DOC
ORF02889	SIGN-UNK-DOC1
ORF02890	SIGN-UNK-DOC1
ORF02894	SIGN-DOC-UNK-UNK
ORF02965	SIGN-UNK-DOC1
ORF02975	SIGN-CBM35-GH26-UNK-DOC1
ORF02978	SIGN-LRR-DOC
ORF02981	SIGN-GH9-CBM3-DOC1
ORF02983	SIGN-UNK-CE12-CBM13-DOC1-CBM35-CE12
ORF03006	SIGN-UNK-DOC1
ORF03014	<-DOC (fragment)
ORF03018	SIGN-LRR-DOC1
ORF03067	SIGN-UNK-DOC1
ORF03070	SIGN-UNK-DOC1-UNK
ORF03084	SIGN-UNK-DOC1-UNK
ORF03116	SIGN-CBM?-CBM?-DOC (CttA)
ORF03132	SIGN-DOC1-UNK
ORF03141	SIGN-UNK-DOC
ORF03182	SIGN-UNK-1/2DOC-UNK
ORF03195	SIGN-LRR-DOC1
ORF03218	SIGN-Esterase (CE_NC)-DOC1
ORF03219	SIGN-UNK-CE12-CBM13-DOC1-CBM35-CE12
ORF03223	SIGN-UNK-DOC1
ORF03228	SIGN-UNK-DOC1
ORF03229	SIGN-LRR-DOC
ORF03305	SIGN-UNK-DOC1-UNK
ORF03307	SIGN-LRR-UNK-DOC
ORF03330	SIGN-UNK-DOC1-UNK
ORF03338	SIGN-GH5-UNK-CBM22-DOC1
ORF03340	SIGN-DOC-UNK
ORF03414	SIGN-UNK-DOC1-UNK
ORF03447	SIGN-CBM35-Esterase/Lipase-DOC-CBM35-GH26
ORF03448-ORF03449	SIGN-GH97-CBM35-DOC1
ORF03451	SIGN-PL11-DOC1-CBM35-CE12
ORF03454	SIGN-GH11-UNK-DOC1
ORF03455	SIGN-Transglutaminase-UNK-DOC
ORF03462	UNK-DOC1
ORF03471	SIGN-UNK-DOC1-UNK
ORF03491	SIGN-UNK-DOC1
ORF03573	SIGN-UNK-DOC1-UNK
ORF03577	SIGN-CBM4-IgX-GH9-DOC1
ORF03579	SIGN-LRR-DOC1
ORF03670	SIGN-CE4-UNK-DOC1
ORF03682	SIGN-GH18-DOC1
ORF03729	SIGN-CBM22-DOC1-CE1
ORF03737	UNK-DOC1
ORF03749	SIGN-UNK-DOC
ORF03750	SIGN-UNK-DOC
ORF03829	SIGN-LRR-DOC
ORF03865	UNK-CBM22-GH10-CBM22-DOC1-GH43-CBM6
ORF03896	SIGN-GH11-CBM22-GH10-DOC1-GH11-CE4
ORF03897	SIGN-UNK(pfam08757)-UNK-DOC
ORF03910	SIGN-UNK-UNK-DOC
ORF03925	SIGN-GH48-DOC1
ORF03970	SIGN-UNK-UNK-DOC
ORF03975	SIGN-GH5-UNK-DOC1
ORF03976	SIGN-GH5-DOC1
ORF03977	SIGN-GH5-DOC1
ORF03978	SIGN-LRR-DOC
ORF04012	SIGN-CBM22-GH10-CBM22-DOC1
ORF04060	SIGN-LRR-DOC
ORF04062	SIGN-UNK-DOC1
ORF04065	UNK-DOC1
ORF04066	UNK-DOC
ORF04079	SIGN-UNK-UNK-DOC
ORF04083	SIGN-LRR-DOC
ORF04092	SIGN-DOC-UNK-TM-TM-UNK
ORF04108	SIGN-LRR-DOC
ORF04111	SIGN-LRR-DOC
ORF04112	SIGN-UNK-DOC
ORF04149	SIGN-GH74-DOC1
ORF04165	SIGN-GH5-UNK-CBM22-DOC1-UNK
ORF04293	SIGN-GH43-UNK-CBM13-CBM13-DOC1
ORF04343	SIGN-DOC1-UNK
ORF04344	SIGN-GH5-UNK-DOC1
