# Supplementary material for: Diversity and Strain Specificity of Plant Cell Wall Degrading Enzymes Revealed by the Draft Genome of Ruminococcus flavefaciens FD-1
Source: PLoS One. 2009 Aug 14;4(8):e6650. doi: 10.1371/journal.pone.0006650 (PMC2721979; doi:10.1371/journal.pone.0006650)
Supplement: Table S9 — (0.05 MB XLS) [file pone.0006650.s013.xls]

## Sheet: Sheet1
Table S9. Regulation of predicted cellulosome associated proteins detected in the R. flavefaciens FD-1 genome.
Scaffoldins
ORF Designation	Domain Composition	No. of Clones	Fold Change
ORF03113	SIGN-COH-DOC (ScaC)	3 (3)	4.37 (4.37)
ORF03114	SIGN-UNK-COH-COH-DOC (ScaA)	7 (6)	4.43 (4.43)
ORF03115	SIGN-COH-COH-COH-COH-COH-COH-COH-COH-UNK-COH-UNK-DOC (ScaB)	18 (18)	4.55 (4.55)
ORF03117	SIGN-COH-LPXTG (ScaE)	4 (1)	1.38 (2.94)
ORF00794	SIGN-COH-DOC (ScaH)	3	0.95
ORF01453	SIGN-COH-DOC (similar to ScaE cohesin)	1 (1)	4.27 (4.27)
ORF03129	SIGN-COH-DOC (ScaF)	2	0.47
ORF04069	SIGN-COH-COH-DOC (ScaJ)	4	0.76
ORF04333	SIGN-LRR-COH-DOC (ScaI)	1	0.59
Dockerin Containing ORFs
ORF Designation	Domain Composition	No. of Clones	Fold Change
ORF01222	SIGN-GH11-CBM22-GH10-DOC-CBM22-CE4	2 (2)	63.01 (63.01)
ORF03896	SIGN-GH11-CBM22-GH10-DOC1-GH11-CE4	6 (6)	50.10 (50.10)
ORF01315	SIGN-GH11-CBM22-DOC-GH11-CE3	5 (5)	25.32 (25.32)
ORF01867	SIGN-PL11-CBM13-DOC1	10 (9)	10.49 (11.53)
ORF00775	SIGN-GH11-CBM13-CE1-DOC1	2 (2)	9.79 (9.79)
ORF04165	SIGN-GH5-UNK-CBM22-DOC1-UNK	6 (5)	8.90 (9.05)
ORF03865	UNK-CBM22-GH10-CBM22-DOC1-GH43-CBM6	6	8.81
ORF01863	SIGN-DOC1-GH3	1 (1)	8.79 (8.79)
ORF01913	SIGN-DOC1-UNK	1 (1)	8.59 (8.59)
ORF02390	SIGN-CE3-CBM22-DOC1-CE15	10 (6)	8.56 (11.27)
ORF02389	SIGN-DOC-UNK-CotH (pfam08757)-UNK	14 (11)	7.79 (8.98)
ORF00381	SIGN-DOC1-UNK	1 (1)	7.49 (7.49)
ORF03219	SIGN-UNK-CE12-CBM13-DOC1-CBM35-CE12	8 (8)	7.32 (7.32)
ORF01133	SIGN-CBM4-IgX-GH9-DOC1	3 (3)	6.60 (6.60)
ORF03006	SIGN-UNK-DOC1	6	6.16
ORF00903	SIGN-Metalloprotease-DOC1-Metalloprotease	5 (5)	5.36 (5.36)
ORF01388	SIGN-GH5-CBM?(EndA)-GH5-DOC	1 (1)	4.97 (4.97)
ORF00468	SIGN-GH11-CBM22-GH10-DOC1-GH11	7 (4)	4.74 (6.94)
ORF01132	SIGN-GH9-CBM3-DOC1	1 (1)	4.49 (4.49)
ORF03897	SIGN-UNK(pfam08757)-UNK-DOC	2 (2)	4.45 (4.45)
ORF01053	SIGN-GH9-CBM3-UNK-DOC1	7 (7)	4.34 (4.34)
ORF03975	SIGN-GH5-UNK-DOC1	6 (6)	4.33 (4.33)
ORF03976	SIGN-GH5-DOC1	6 (6)	4.16 (4.16)
ORF00764	SIGN-GH43-CBM6-CBM22-DOC1-CE1	6	4.12
ORF01263	SIGN-Transglutaminase-DOC	4 (3)	4.11 (4.89)
ORF00535	SIGN-UNK-LamGL(CBM?)-DOC	3 (3)	4.10 (4.10)
ORF00769	SIGN-CBM13-DOC1-GH43-IgX-GH43	2 (2)	4.09 (4.09)
ORF02983	SIGN-UNK-CE12-CBM13-DOC1-CBM35-CE12	6 (6)	4.01 (4.01)
ORF01267	SIGN-LRR-DOC	4 (4)	3.87 (3.87)
ORF01264	SIGN-Transglutaminase-DOC	10 (10)	3.86 (3.86)
ORF01266	SIGN-Transglutaminase-DOC	8 (7)	3.52 (3.99)
ORF01321	SIGN-GH11-CE3-DOC1	8 (1)	3.48 (21.00)
ORF00942	SIGN-UNK(pfam08757)-UNK-DOC1	10 (8)	3.46 (3.84)
ORF03338	SIGN-GH5-UNK-CBM22-DOC1	1	3.29
ORF01265	SIGN-Transglutaminase-DOC	11 (9)	2.98 (3.41)
ORF00444	SIGN-GH97-CBM35-DOC1	3	2.9
ORF00059	UNK-DOC1	2 (2)	2.75 (2.75)
ORF01217	SIGN-LRR-DOC1-UNK	4 (3)	2.73 (2.75)
ORF03977	SIGN-GH5-DOC1	7 (6)	2.71 (3.01)
ORF01045	SIGN-GH9-CBM3-DOC1	2 (1)	2.63 (2.69)
ORF00471	SIGN-SERPIN-CotH-DOC	5 (2)	2.52 (4.89)
ORF00463	SIGN-CBM4-IgX-GH9-DOC1	4 (1)	2.45 (2.54)
ORF00341	SIGN-GH43-X19-CBM22-DOC1-CE1	6	2.42
ORF00767	SIGN-GH2-LamGL-DOC	5	2.36
ORF02868	SIGN-GH5-UNK(CBM? (EndA)-DOC	2 (2)	2.36 (2.36)
ORF00265	SIGN-DOC1-GH16-GH16-GH16	2	2.21
ORF03340	SIGN-DOC-UNK	1	2.14
ORF00227	SIGN-CBM35-GH5-DOC1	2	2.11
ORF01964	SIGN-LRR-DOC	1 (1)	2.09 (2.09)
ORF01326	SIGN-CBM22-GH10-DOC1	6 (2)	2.07 (4.73)
ORF02981	SIGN-GH9-CBM3-DOC1	3 (2)	2.07 (2.19)
ORF01912	SIGN-UNK-CBM6-DOC1	4 (4)	2.05 (2.05)
ORF00659	SIGN-UNK-PL1-DOC1	3 (1)	1.98 (2.55)
ORF01117	SIGN-CE2-1/2DOC	1	1.91
ORF00696	SIGN-UNK-PL1-UNK-PL9-UNK(CBM?)-DOC	7 (1)	1.88 (1.97)
ORF01753	SIGN-UNK-UNK-DOC	4	1.88
ORF00782	SIGN-UNK-DOC1	7 (3)	1.86 (2.52)
ORF01965	SIGN-UNK(LbetaH-LamGL)-DOC	2 (1)	1.80 (2.12)
ORF01872	SIGN-LRR-DOC	4 (2)	1.72 (2.77)
ORF04149	SIGN-GH74-DOC1	5 (1)	1.72 (2.15)
ORF00046	SIGN-UNK-DOC1	2 (1)	1.71 (1.73)
ORF00232-ORF00233	SIGN-PL1-UNK(CBM?)-DOC	4 (2)	1.71 (1.95)
ORF03451	SIGN-PL11-DOC1-CBM35-CE12	9 (2)	1.66 (3.07)
ORF02975	SIGN-CBM35-GH26-UNK-DOC1	9 (3)	1.56 (2.37)
ORF01327	SIGN-GH9-UNK(CBM?)-UNK(CBM?)-DOC	5 (1)	1.52 (1.98)
ORF01425	SIGN-UNK-DOC1	12	1.52
ORF01541	SIGN-GH5-CBM32-CBM32-DOC1	11	1.49
ORF02371	SIGN-CE8-UNK-PL1-UNK-DOC1	10 (1)	1.44 (1.73)
ORF00886	SIGN-DOC1-Carboxypeptidase-UNK	5	1.4
ORF01513	SIGN-UNK-GH43-CBM32-UNK-DOC1	3	1.4
ORF01568	SIGN-GH43-UNK-DOC1	7	1.37
ORF03014	<-DOC (fragment)	1	1.36
ORF00414	SIGN-UNK-DOC1	5 (1)	1.35 (1.81)
ORF00464	SIGN-UNK-DOC1-UNK	1	1.29
ORF01652-ORF01651-ORF01650	SIGN-PL11-UNK-DOC1	7	1.28
ORF01475	SIGN-DOC1-UNK	2	1.26
ORF02878-ORF02877	SIGN-PL11-CBM13-DOC1	8 (2)	1.26 (2.01)
ORF04293	SIGN-GH43-UNK-CBM13-CBM13-DOC1	6 (1)	1.25 (1.77)
ORF00078	SIGN-UNK-DOC1-UNK	4	1.24
ORF03228	SIGN-UNK-DOC1	3	1.24
ORF03729	SIGN-CBM22-DOC1-CE1	3	1.23
ORF03577	SIGN-CBM4-IgX-GH9-DOC1	6	1.22
ORF03229	SIGN-LRR-DOC	2	1.2
ORF01384	SIGN-PL11-Y72-DOC	7 (1)	1.19 (2.89)
ORF03448-ORF03449	SIGN-GH97-CBM35-DOC1	5	1.18
ORF00228	SIGN-UNK-DOC1	1	1.17
ORF00645	SIGN-DOC1-UNK	9	1.16
ORF01368	SIGN-DOC-SERPIN	1	1.16
ORF01654	SIGN-UNK-PL1-Y72-DOC1	10	1.16
ORF01571-ORF01570	SIGN-GH44-CBM(EndB)-DOC	5	1.14
ORF03070	SIGN-UNK-DOC1-UNK	3	1.14
ORF01869	SIGN-GH44-UNK(CBM? (EndB)-DOC (celB)	12	1.13
ORF00412	SIGN-UNK-DOC1	4	1.09
ORF00700	SIGN-LRR-UNK-UNK-DOC	5	1.09
ORF03132	SIGN-DOC1-UNK	5	1.09
ORF01105	UNK-DOC1	2	1.08
ORF01739	SIGN-GH53-CE3-DOC1	3	1.07
ORF02172	SIGN-UNK-DOC	4 (1)	1.07 (1.95)
ORF02549	SIGN-DOC-Protease	6 (1)	1.07 (2.70)
ORF03749	SIGN-UNK-DOC	7	1.07
ORF01328	SIGN-LRR-DOC	4	1.06
ORF03084	SIGN-UNK-DOC1-UNK	5	1.05
ORF03925	SIGN-GH48-DOC1	4	1.04
ORF02518	SIGN-CBM35-GH26-DOC1	10	1.04
ORF03305	SIGN-UNK-DOC1-UNK	12	1.04
ORF03750	SIGN-UNK-DOC	6	1.03
ORF01478	SIGN-UNK-DOC1-UNK	7	1.02
ORF00408	SIGN-Transglutaminase-DOC	6	1
ORF00409	SIGN-Transglutaminase-DOC	8	0.99
ORF03910	SIGN-UNK-UNK-DOC	1	0.99
ORF04012	SIGN-CBM22-GH10-CBM22-DOC1	3	0.99
ORF01191	UNK-DOC1-UNK	4	0.98
ORF01486	UNK-DOC1-CE1	7	0.98
ORF02050	SIGN-DOC1-UNK	2	0.98
ORF02173	SIGN-UNK-DOC	6 (1)	0.98 (1.95)
ORF00226	SIGN-GH43-UNK-CBM13-DOC1	2	0.97
ORF03829	SIGN-LRR-DOC	5	0.97
ORF00389	SIGN-GH5-UNK(CBM?)-DOC1	1	0.96
ORF02556	SIGN-UNK-UNK-DOC1	2	0.96
ORF03414	SIGN-UNK-DOC1-UNK	6	0.96
ORF00728	SIGN-UNK-DOC1-UNK	3	0.94
ORF01323	UNK-DOC1-UNK	8	0.94
ORF00810	SIGN-UNK-DOC	3	0.93
ORF01926	SIGN-UNK-DOC1	5	0.93
ORF02519	SIGN-CE3-DOC	6	0.93
ORF02617	SIGN-Transglutaminase-DOC	4	0.93
ORF02869	SIGN-UNK-DOC1	1	0.93
ORF03471	SIGN-UNK-DOC1-UNK	1	0.93
ORF02883	SIGN-LRR-DOC	3	0.91
ORF02186	SIGN-LRR-DOC-UNK	10	0.89
ORF02440	SIGN-UNK-DOC1	7	0.89
ORF02890	SIGN-UNK-DOC1	4	0.89
ORF04344	SIGN-GH5-UNK-DOC1	8	0.89
ORF02444	SIGN-LRR-DOC1	6	0.88
ORF01934	SIGN-UNK-DOC1-UNK	3	0.87
ORF02224	SIGN-UNK-DOC1-UNK	7	0.87
ORF03454	SIGN-GH11-UNK-DOC1	1	0.87
ORF02187	SIGN-UNK-UNK-DOC	11	0.86
ORF00762	SIGN-UNK-DOC1	5	0.85
ORF01804	SIGN-DOC-Peptidase(VanY)	7	0.85
ORF04343	SIGN-DOC1-UNK	2	0.85
ORF03330	SIGN-UNK-DOC1-UNK	1	0.83
ORF02267	SIGN-UNK-DOC1	4	0.82
ORF00534	SIGN-GH24-UNK-DOC1	5	0.81
ORF01341	SIGN-LRR-DOC	5	0.81
ORF03018	SIGN-LRR-DOC1	2	0.81
ORF03579	SIGN-LRR-DOC1	3	0.79
ORF02174	SIGN-UNK-DOC	4	0.78
ORF03737	UNK-DOC1	5	0.77
ORF01857	SIGN-GH5-DOC1	2	0.76
ORF03116	SIGN-CBM?-CBM?-DOC (CttA)	2	0.75
ORF04083	SIGN-LRR-DOC	7	0.75
ORF01307	SIGN-UNK-DOC1-UNK	5	0.74
ORF01312	SIGN-UNK-PL1-DOC1	4	0.74
ORF03447	SIGN-CBM35-Esterase/Lipase-DOC-CBM35-GH26	8	0.74
ORF00658	SIGN-LRR-UNK-DOC	8	0.72
ORF01442	SIGN-LRR-DOC-UNK-1/2DOC-UNK	6	0.72
ORF03195	SIGN-LRR-DOC1	1	0.72
ORF03218	SIGN-Esterase (CE_NC)-DOC1	1	0.71
ORF00691	SIGN-UNK-DOC1	1	0.7
ORF03307	SIGN-LRR-UNK-DOC	7	0.69
ORF03670	SIGN-CE4-UNK-DOC1	3	0.69
ORF00251	SIGN-DOC1-X72-X72-X72-X72-X72-X72-X72-X72-X72-X72-X72-UNK-X72-X72-X72-Peptidase	4	0.66
ORF02171	SIGN-UNK-DOC1	4	0.66
ORF03462	UNK-DOC1	5	0.65
ORF03182	SIGN-UNK-1/2DOC-UNK	3	0.64
ORF02894	SIGN-DOC-UNK-UNK	1	0.63
ORF01083	SIGN-LRR-DOC1	6	0.62
ORF02062	SIGN-LRR-DOC-UNK	8	0.61
ORF02170	SIGN-UNK-DOC	3	0.6
ORF02202	UNK-DOC1	1	0.6
ORF02965	SIGN-UNK-DOC1	2	0.59
ORF03573	SIGN-UNK-DOC1-UNK	7	0.56
ORF00614	SIGN-Peptidase-UNK-DOC1	5	0.55
ORF01082	SIGN-UNK-DOC1	4	0.54
ORF01674	SIGN-LRR-DOC	3	0.54
ORF01696	SIGN-Transglutaminase-DOC	4	0.54
ORF02270	UNK-Conserved Hypothetical-DOC	2	0.54
ORF04062	SIGN-UNK-DOC1	12	0.53
ORF02067	SIGN-UNK-DOC	1	0.52
ORF04060	SIGN-LRR-DOC	15	0.52
ORF03141	SIGN-UNK-DOC	1	0.51
ORF03455	SIGN-Transglutaminase-UNK-DOC	3	0.51
ORF03223	SIGN-UNK-DOC1	5	0.5
ORF02978	SIGN-LRR-DOC	5	0.48
ORF01672	SIGN-LRR-UNK-DOC-UNK	6	0.47
ORF03067	SIGN-UNK-DOC1	3	0.47
ORF02064	SIGN-LRR-UNK-IgX-DOC	4	0.46
ORF03978	SIGN-LRR-DOC	3	0.46
ORF02065	SIGN-LRR-UNK-UNK-DOC	7	0.44
ORF04092	SIGN-DOC-UNK-TM-TM-UNK	3	0.44
ORF01750	SIGN-UNK-1/2DOC-1/2DOC-UNK	5	0.41
ORF04079	SIGN-UNK-UNK-DOC	7	0.35
ORF04108	SIGN-LRR-DOC	5	0.25
ORF04111	SIGN-LRR-DOC	5	0.17
ORF04112	SIGN-UNK-DOC	3	0.08
ORF00060	SIGN-UNK-UNK-DOC	0	N/A
ORF00081	SIGN-UNK-DOC1	0	N/A
ORF00082	SIGN-CBM4-GH9-DOC1	0	N/A
ORF00270	SIGN-UNK-DOC1	0	N/A
ORF00384	SIGN-UNK-DOC1	0	N/A
ORF00438	SIGN-UNK-DOC1	0	N/A
ORF00690	SIGN-DOC1-UNK	0	N/A
ORF01050-ORF01051	SIGN-CBM35-GH26-DOC1	0	N/A
ORF01309	SIGN-UNK-DOC	0	N/A
ORF01369	SIGN-DOC-SERPIN	0	N/A
ORF02142	SIGN-UNK-DOC1	0	N/A
ORF02449	SIGN-LRR-DOC1	0	N/A
ORF02575	SIGN-UNK-DOC1	0	N/A
ORF02712	SIGN-UNK-DOC1	0	N/A
ORF02889	SIGN-UNK-DOC1	0	N/A
ORF03491	SIGN-UNK-DOC1	0	N/A
ORF03682	SIGN-GH18-DOC1	0	N/A
ORF03970	SIGN-UNK-UNK-DOC	0	N/A
ORF04065	UNK-DOC1	0	N/A
ORF04066	UNK-DOC	0	N/A
The numbers in parentheses indicate the number of significant clones (FDR adjusted p-value<0.05) and their corresponding average fold change.
