# Supplementary material for: Diversity and Strain Specificity of Plant Cell Wall Degrading Enzymes Revealed by the Draft Genome of Ruminococcus flavefaciens FD-1
Source: PLoS One. 2009 Aug 14;4(8):e6650. doi: 10.1371/journal.pone.0006650 (PMC2721979; doi:10.1371/journal.pone.0006650)
Supplement: Table S10 — (0.02 MB XLS) [file pone.0006650.s014.xls]

## Sheet: Sheet1
Table S10. Regulation of predicted non-cellulosomal proteins detected in the R. flavefaciens FD-1 genome.
ORF Designation	Domain Composition	No. of clones	Fold Change
ORF02395	GH3	5 (3)	14.68 (17.75)
ORF01899	UNK-TM-UNK-GH9-UNK-SORT (celD)	11 (7)	4.93 (5.68)
ORF03452 (fragment)	<-GH43->	2 (2)	4.78 (4.78)
ORF00116	GT5	2 (1)	2.14 (2.45)
ORF01117	SIGN-CE2	1	1.91
ORF00233 (fragment)	SIGN-PL1->	4 (2)	1.71 (1.95)
ORF00325	SIGN-CBM4-GH9-UNK-TM	2	1.6
ORF01643	GH13	9 (1)	1.56 (1.92)
ORF00695	SIGN-GH11-UNK	1	1.5
ORF04290	SIGN-UNK-GH25	5	1.39
ORF02970	SIGN-GH9-CBM3-UNK	13 (1)	1.37 (8.50)
ORF00113	CBM48-GH13	2	1.31
ORF00968	SIGN-GH16-CBM4	2	1.27
ORF01445	GT5	5	1.21
ORF00826	GH2 (distant)	3	1.19
ORF01257	SIGN-CE4	2	1.16
ORF00706	GT2	2	1.14
ORF00507	GH5 (celA)	6	1.1
ORF00639	GH42]	10	1.1
ORF03850	GH77	6	1.04
ORF03630	GT2	6	1.03
ORF04159	GH36	28	1.02
ORF00566	GT2	3	0.99
ORF03635 (fragment)	GT2->	2	0.99
ORF00667	GH105	6	0.98
ORF01741	SIGN-UNK-GH5	2	0.98
ORF01176	UNK-GH25-UNK	8	0.96
ORF03623	UNK-GT2	3	0.95
ORF04008	SIGN-CBM13	4	0.95
ORF01406	UNK-CBM22-CBM22-UNK	9	0.94
ORF04007	UNK-PL11	5	0.94
ORF00201 (fragment)	SIGN-CBM35-GH26->	4	0.92
ORF00506	GH3	3	0.92
ORF02488	UNK-TM-UNK-GH25	3	0.92
ORF03851	GT35	1	0.91
ORF00946 (fragment)	<-GT2	4	0.9
ORF00516	GT1	1	0.87
ORF03633	GT2	2	0.87
ORF00578 (fragment)	<-CE1->	1	0.85
ORF03694	GT4	4	0.85
ORF01840	GH13	5	0.83
ORF04337	GT51-PBP	2	0.83
ORF03693	GT2	5	0.81
ORF01395	SIGN-GH16-CBM4	2	0.75
ORF01842 - ORF01841	GT35	7	0.75
ORF03405	SIGN-GH3	5	0.75
ORF00560	GT4	9	0.74
ORF02843	GH31	12	0.74
ORF01393	CE2	1	0.72
ORF03060	SIGN-UNK-CE4	11	0.72
ORF03627	GT4	3	0.72
ORF00166	GH94	2	0.71
ORF00561	GT4	5	0.7
ORF03626	GT14	3	0.68
ORF00875	GT4	5	0.65
ORF01012	UNK-GH25	2	0.61
ORF03406	CE2	3	0.54
ORF01824	GT4	5	0.53
ORF01416	GT2	4	0.47
ORF01822	GT4	5	0.46
ORF01398	SIGN-GH3	4	0.44
ORF00880	SIGN-CBM35-GH26	7	0.39
ORF00879	GH95	6	0.38
ORF02976	CBM48-GH13	2	0.24
ORF00008	SIGN-GH25-GH25	0	N/A
ORF00094	SIGN-GH3	0	N/A
ORF00262	SIGN-GH25	0	N/A
ORF00694 (fragment)	<-CBM22->	0	N/A
ORF02638	GH25	0	N/A
ORF02808	GT28	0	N/A
ORF02959	GH25	0	N/A
The numbers in parentheses indicate the number of significant clones (FDR adjusted p-value<0.05) and their corresponding average fold change.
