# Supplementary material for: Diversity and Strain Specificity of Plant Cell Wall Degrading Enzymes Revealed by the Draft Genome of Ruminococcus flavefaciens FD-1
Source: PLoS One. 2009 Aug 14;4(8):e6650. doi: 10.1371/journal.pone.0006650 (PMC2721979; doi:10.1371/journal.pone.0006650)
Supplement: Table S11 — (0.02 MB XLS) [file pone.0006650.s015.xls]

## Sheet: Sheet1
Table S11. Primer Sequences for qRT-PCR.
Gene/Domain composition	Manatee i.d.	Primer name	Sequence
SIGN-GH11-CBM22-GH10-DOC1-GH11-CE4	ORF03896	859-F	5'-ATTCCAGTTCTGCTGCTGGT-3'
		859-R	5’-AAAGCCTGCTTACGACAAGG-3’
SIGN-GH9-CBM3-DOC1	ORF01132	662-F	5'-ATGCTTCCGTAGCTGCTCTT-3'
		662-R	5'-CATCCAGCCATGAGGATGTA-3'
scaA	ORF03114	1069B-F	5’-GCAGCAGTTGTTGTCTCAGCA-3’
		1069B-R	5'-TCGAGACTAAGGCTGGCAGAT-3'
SIGN-UNK-DOC	ORF04112	1103B-F	5’-CGCCGTAATAATGGTTCGTT-3’
		1103B-R	5’-GCTAATGCAGCTGACCAGAGT-3’
SIGN-GH48-DOC	ORF03925	725-F	5'-GGTTGCCGTCAGGATTGTAT-3'
		725-R	5'-AAGTGGTTCGAGGCAGAGACT-3'
gyrA	ORF02752	gyrA-F	5’-CCATGTCTGCGGTATCAAGA-3’
		gyrA-R	5’-ACGTACACCCTTGGCGATAC-3’
