# Supplementary material for: Diversity and Strain Specificity of Plant Cell Wall Degrading Enzymes Revealed by the Draft Genome of Ruminococcus flavefaciens FD-1
Source: PLoS One. 2009 Aug 14;4(8):e6650. doi: 10.1371/journal.pone.0006650 (PMC2721979; doi:10.1371/journal.pone.0006650)
Supplement: Table S12 — (0.02 MB XLS) [file pone.0006650.s016.xls]

## Sheet: Sheet1
Table S12. qRT- PCR. Relative expression of selected genes when R. flavefaciens FD-1 is grown on cellulose or cellobiose as a substrate.
Substrate	Gene Name or Manatee i.d.	Gene Description	Mean Quantity	Normalized Quantity	Relative Expression
Cellobiose	ORF03896	SIGN-GH11-CBM22-GH10-DOC-GH11-CE4 (tetrafunctional xylanase)	7.56E-05 ± 5.93E-05	0.0136	1
	ORF03925	SIGN-GH48_DOC (exo-glucanase)	1.99E-02 ± 1.51E-02	3.57	1
	ORF03114	scaA	2.01E-01 ± 2.05E-01	36.17	1
	ORF01132	SIGN-GH9-CBM3-DOC	6.60E-03 ± 1.67E-02	1.19	1
	ORF04112	SIGN-UNK-DOC	6.18E-02 ± 7.12E-02	11.12	1
	gyrA	DNA gyrase, A subunit	5.56E-03 ± 4.66E-03	1	-
Cellulose	ORF03896	SIGN-GH11-CBM22-GH10-DOC-GH11-CE4 (tetrafunctional xylanase)	8.07E-03 ± 7.54E-03	5.21	383.55
	ORF03925	SIGN-GH48_DOC (exo-glucanase)	1.75E-01 ± 6.26E-02	112.87	31.59
	ORF03114	scaA	2.10E-01 ± 2.38E-01	135.59	3.75
	ORF01132	SIGN-GH9-CBM3-DOC	1.09E-02 ± 1.21E-02	7.02	5.91
	ORF04112	SIGN-UNK-DOC	6.00E-05 ± 6.18E-05	0.0388	0.00349
	gyrA	DNA gyrase, A subunit	1.55E-03 ± 1.09E-03	1	-
